# Supplementary material for: Low Levels of Hive Stress Are Associated with Decreased Honey Activity and Changes to the Gut Microbiome of Resident Honey Bees
Source: Microbiol Spectr. 2023 Jun 8;11(4):e00742-23. doi: 10.1128/spectrum.00742-23 (PMC10434159; doi:10.1128/spectrum.00742-23)
Supplement: Supplemental file 2 — Supplemental material. Download spectrum.00742-23-s0002.xlsx, XLSX file, 0.01 MB [file spectrum.00742-23-s0002.xlsx]

## Sheet: All Data
Sample ID		COLLECTION DETAILS							ANTIMICROBIAL ACTIVITY																	CHEMISTRY
		Hive	Timepoint	Category	Comments	Location	Collection Date		Minimum Inhibitory Concentration																	Max H2O2 (µM) at 25% (w/v)	Colour Intensity (mAU)	Phenolics Content (mg GAE/ kg)	Antioxidant Content (µmol Fe2+/kg)
									S. aureus (G+)		E. faecalis (G+)		P. aeruginosa (G-)		E. coli (G-)		C. dubliniensis (Yeast)		C. deuterogattii (Yeast)		A. flavus (Mould)		T. interdigitale (Mould)
									TA (% w/v)	NPA (% w/v)	TA (% w/v)	NPA (% w/v)	TA (% w/v)	NPA (% w/v)	TA (% w/v)	NPA (% w/v)	TA (% w/v)	NPA (% w/v)	TA (% w/v)	NPA (% w/v)	TA (% w/v)	NPA (% w/v)	TA (% w/v)	NPA (% w/v)
H1T1		Hive 1	T1	Healthy	High honeybee population, queen present with good brood pattern. No signs of disease.	Tocal Agricultural College	2022-03-17		10	25	15	25	10	20	20	25	25	25	25	30	30	>30	20	30		55.125	403	122.327	2377.42
H2T1		Hive 2	T1	Healthy	High honeybee population, queen present with good brood pattern. No signs of disease.	Tocal Agricultural College	2022-03-17		10	25	15	25	15	20	20	20	25	25	25	25	30	30	15	30		51.375	316	179.719	3045.88
H3T1		Hive 5	T1	Healthy	High honeybee population, queen present with good brood pattern. No signs of disease.	Tocal Agricultural College	2022-03-17		4	20	15	20	10	15	10	20	20	25	20	20	25	25	15	30		57.625	348	248.043	4529.75
S1T1		Hive 3	T1	Stressed	Low honeybee population, queenless, poor brood pattern. No signs of disease	Tocal Agricultural College	2022-03-17		10	30	20	25	15	20	20	25	25	25	25	25	30	25	15	30		48.875	289	132.712	2239.43
S2T1		Hive 9	T1	Stressed	Low honeybee population, queen present. Signs of chalkbrood and pest larvae.	Tocal Agricultural College	2022-03-17		10	>30	20	>30	10	20	15	25	20	25	20	20	25	25	10	25		61.375	361	66.0282	1284.23
S3T1		Hive CB1	T1	Stressed	Low honeybee population, queen present with poor brood pattern, queen cells developing. Reduced pollen stores.	Tocal Agricultural College	2022-03-17		15	30	20	25	10	20	15	30	25	25	25	30	>30	30	25	30		58.875	309	137.632	3237.63
H1T2		Hive 1	T2	Healthy	N/A	Tocal Agricultural College	2022-03-31		20	30	20	30	10	20	25	30	25	>30	20	30	>30	>30	15	25		66.375	498	207.049	4264.52
H2T2		Hive 2	T2	Healthy	N/A	Tocal Agricultural College	2022-03-31		20	30	15	25	10	20	25	30	25	>30	20	30	>30	>30	20	30		58.875	479	187.372	3072.76
H3T2		Hive 5	T2	Healthy	N/A	Tocal Agricultural College	2022-03-31		15	25	15	20	10	20	20	30	20	30	20	30	30	>30	15	25		62.625	509	224.54	4597.85
S1T2		Hive 3	T2	Stressed	N/A	Tocal Agricultural College	2022-03-31		20	>30	15	25	10	25	25	30	25	>30	>30	>30	>30	>30	20	25		53.875	565	197.21	3639.07
S2T2		Hive 9	T2	Stressed	N/A	Tocal Agricultural College	2022-03-31		25	>30	20	>30	15	25	25	30	25	>30	30	>30	>30	>30	30	>30		61.375	355	109.756	1886.38
S3T2		Hive CB1	T2	Stressed	N/A	Tocal Agricultural College	2022-03-31		20	30	20	>30	10	20	25	30	25	>30	20	30	>30	>30	15	>30		61.375	409	150.75	3273.48
H1T3		Hive 1	T3	Healthy	N/A	Tocal Agricultural College	2022-04-14		25	>30	15	25	10	20	25	30	>30	>30	25	>30	>30	>30	15	30		60.125	404	158.402	2924.01
H2T3		Hive 2	T3	Healthy	N/A	Tocal Agricultural College	2022-04-14		20	30	15	30	15	25	25	30	>30	>30	25	>30	>30	>30	20	30		58.875	500	214.701	3458.06
H3T3		Hive 5	T3	Healthy	N/A	Tocal Agricultural College	2022-04-14		15	25	20	25	10	20	25	30	30	>30	15	25	30	>30	15	30		60.125	508	252.416	4889.96
S1T3		Hive 3	T3	Stressed	N/A	Tocal Agricultural College	2022-04-14		25	>30	20	30	10	25	25	30	30	>30	25	30	>30	>30	20	30		50.125	425	150.75	2368.46
S2T3		Hive 9	T3	Stressed	N/A	Tocal Agricultural College	2022-04-14		30	>30	20	>30	15	25	30	30	>30	>30	30	>30	>30	>30	25	>30		50.125	301	120.687	1945.52
S3T3		Hive CB1	T3	Stressed	N/A	Tocal Agricultural College	2022-04-14		25	30	20	30	15	25	30	30	>30	>30	30	>30	>30	>30	20	30		63.875	456	174.253	3587.1
ART		N/A	N/A	N/A	Artifical	N/A	N/A		>30	>30	>30	>30	25	25	>30	>30	>30	>30	>30	>30	>30	>30	>30	>30		24	16	38	0
JAR		N/A	N/A	N/A	Jarrah (Barnes TA 10+)	N/A	N/A		10	>30	15	>30	10	25	15	>30	15	>30	15	>30	10	>30	5	>30		72.63	1583	568	5787
MAN		N/A	N/A	N/A	Manuka (Comvita UMF 18+)	N/A	N/A		5	5	10	10	15	15	10	10	15	15	15	15	10	10	5	5		44	2270	558	5695
